# Supplementary material for: miRNAs as Regulators of the Early Local Response to Burn Injuries
Source: Int J Mol Sci. 2021 Aug 26;22(17):9209. doi: 10.3390/ijms22179209 (PMC8430593; doi:10.3390/ijms22179209)
Supplement: Supplementary file 1 [file ijms-22-09209-s001.zip]

Archive with 2 entries (2 files):
- Supplementary Materials.pdf
- Supplementary Materials_Figure S4_interactive.html
